# Supplementary material for: Process evaluation of a community-based intervention promoting multiple maternal and neonatal care practices in rural Nepal
Source: BMC Pregnancy Childbirth. 2010 Jun 7;10:31. doi: 10.1186/1471-2393-10-31 (PMC2898677; doi:10.1186/1471-2393-10-31)
Supplement: Additional file 1 — Booklet cards. Reproductions of all 18 booklet cards are included in a zip file. [file 1471-2393-10-31-S1.ZIP]

Archive with 19 entries (19 files):
- BPP-card18.JPG
- BPP-cover.JPG
- BPP-card1.JPG
- BPP-card2.JPG
- BPP-card3.JPG
- BPP-card4.JPG
- BPP-card5.JPG
- BPP-card6.JPG
- BPP-card7.JPG
- BPP-card8.JPG
- BPP-card9.JPG
- BPP-card10.JPG
- BPP-card11.JPG
- BPP-card12.JPG
- BPP-card13.JPG
- BPP-card14.JPG
- BPP-card15.JPG
- BPP-card16.JPG
- BPP-card17.JPG
